# Supplementary material for: Development of a Disease‐Specific Virtual Malaria Population for Physiologically‐Based Pharmacokinetic Modeling
Source: CPT Pharmacometrics Syst Pharmacol. 2026 Jul 16;15(8):e70294. doi: 10.1002/psp4.70294 (PMC13375944; doi:10.1002/psp4.70294)
Supplement: Supplementary file 2 — Data S1: Quinine MoBi model—virtual malaria population. Data S2: Dihydroartemisinin MoBi model—virtual malaria population. Data S3: Amodiaquine and desethylamodiaquine MoBi model—virtual malaria population. [file PSP4-15-e70294-s001.zip]

Archive with 3 entries (3 files):
- psp470294-sup-0002-DataS1.unk
- psp470294-sup-0003-DataS2.unk
- psp470294-sup-0004-DataS3.unk
